# Supplementary material for: Adropin and Endothelin-1 as Complementary Signals Associated with Early Vascular Aging in Middle-Aged Type 2 Diabetes
Source: Diseases. 2026 Apr 9;14(4):140. doi: 10.3390/diseases14040140 (PMC13115351; doi:10.3390/diseases14040140)
Supplement: Supplementary file 1 [file diseases-14-00140-s001.zip]

Archive with 1 entries (1 files):
- diseases-4200671-supplementary.pdf
